# Supplementary material for: Hemocyanins: Microscopic Giants with Unique Structural Features for Applications in Biomedicine
Source: Vaccines (Basel). 2025 Oct 23;13(11):1086. doi: 10.3390/vaccines13111086 (PMC12656151; doi:10.3390/vaccines13111086)
Supplement: Supplementary file 1 [file vaccines-13-01086-s001.zip]

Archive with 1 entries (1 files):
- vaccines-3904962-supplementary.pdf
